# Supplementary material for: Microbiological Diversity and Associated Enzymatic Activities in Honey and Pollen from Stingless Bees from Northern Argentina
Source: Microorganisms. 2024 Mar 30;12(4):711. doi: 10.3390/microorganisms12040711 (PMC11051704; doi:10.3390/microorganisms12040711)
Supplement: Supplementary file 1 [file microorganisms-12-00711-s001.zip]

Archive with 3 entries (3 files):
- Supplementary Data S1.xlsx
- Supplementary Data S3.xlsx
- Supplementary Data.pdf
